# Supplementary material for: Evolutionary Dynamics of the Pericentromeric Heterochromatin in Drosophila virilis and Related Species
Source: Genes (Basel). 2021 Jan 27;12(2):175. doi: 10.3390/genes12020175 (PMC7911463; doi:10.3390/genes12020175)
Supplement: Supplementary file 1 [file genes-12-00175-s001.zip]

Archive with 7 entries (6 files):
- genes-1076739 supplementary/
- genes-1076739 supplementary/Figure_S1.tif
- genes-1076739 supplementary/Figure_S2.tif
- genes-1076739 supplementary/Figure_S3.tif
- genes-1076739 supplementary/Figure_S4.tif
- genes-1076739 supplementary/Figure_S5.tif
- genes-1076739 supplementary/Table_S1.xlsx
