# Supplementary material for: Evolutionary Dynamics of the Pericentromeric Heterochromatin in Drosophila virilis and Related Species
Source: Genes (Basel). 2021 Jan 27;12(2):175. doi: 10.3390/genes12020175 (PMC7911463; doi:10.3390/genes12020175)
Supplement: Supplementary file 1 [file genes-12-00175-s001.zip › genes-1076739 supplementary/Table_S1.xlsx]

## Sheet: Stim
Stim
Species	NCBI gene accesion number	Genome	Location in the genome	Gene length [bp]	Protein length [aa]
Sophophora subgenus
Melanogaster group
D. melanogaster	NM_078633.4	r6.19(FlyBase)	X:15934495-15940451	5957	561
D. yakuba	XM_015190464.1	r1.05(FlyBase)	X:10019073-10024850	5777	569
Obscura group
D. persimilis	XM_026991665.1	DperRS2(GCF_003286085.1)(NCBI)	NW_020825333.1:495194-679192	183998	591
D. pseudoobscura	not available	Dpse_4.0(GCA_000001765.3)(NCBI)	X_CM009979.1:11983247-12184573	201326	591
Drosophila subgenus
Virilis group
D. virilis	XM_002058753.2	r1.06(FlyBase)	Scaffold_13050:938310-1106254	167944	585
D. novamexicana	XM_030712783.1	DnovRS2.1(GCA_003285875.3)(NCBI)	NW_020824884.1:173827-316888	≥ 167997	572
	XM_030713782.1		NW_020824965.1:36060-60996
Repleta group
D. mojavensis	XM_002012259.2	r1.04(FlyBase)	Scaffold_6541:820252-924462	104210	585
D. hydei	XM_030223747.1	DhydRS2(GCA_003285905.2)(NCBI)	NW_022045701.1:362760-497765	135005	573
ORF defective. Amino acid sequence reconstructed from the best fit alignments to related species
Gene annotation incomplete. Reconstructed from the best fit alignments of related species
Table_S1. Accession numbers and genomic coordinates of the studied genes in Drosophila species.

## Sheet: CG8578
CG8578 (Drosophila homolog of LRRFIP2 (LRR binding FLII interacting protein 2))
Species	NCBI gene accesion number	Genome	Genome position	Gene length [bp]	Protein length [aa]
Sophophora subgenus
Melanogaster group
D. melanogaster	NM_001298374.1	r6.19(FlyBase)	X:15844476-15847858	3383	396
D. yakuba	XM_002100697.2	r1.05(FlyBase)	X:9929956-9933206	3250	396
Obscura group
D. persimilis	XM_026989976.1	DperRS2(GCF_003286085.1)(NCBI)	NW_020825313.1:362421-443222	80801	397
D. pseudoobscura	XM_002135890.2	Dpse_4.0(GCA_000001765.3)(NCBI)	X_CM009979.1:5419565-5431672	12107	349
Drosophila subgenus
Virilis group
D. virilis	XM_002058761.2	r1.06(FlyBase)	Scaffold_13050:1352301-1490197	137896	396
D. novamexicana	XM_030712771.1	DnovRS2.1(GCA_003285875.3)(NCBI)	NW_020824881.1:108011-182215	74201	396
Repleta group
D. mojavensis	XM_002012264.2	r1.04(FlyBase)	Scaffold_6541:1015050-1103504	88454	397
D. hydei	XM_023312845.2	DhydRS2(GCA_003285905.2)(NCBI)	NW_022045701.1:959225-1014444	55219	397

## Sheet: CG33172
CG33172 (Drosophila homolog of WDR6 (WD repeat domain 6))
Species	NCBI gene accesion number	Genome	Genome position	Gene length [bp]	Protein length [aa]
Sophophora subgenus
Melanogaster group
D. melanogaster	NM_176738.2	r6.19(FlyBase)	X:15769664-15772985	3322	998
D. yakuba	XM_015190425.1	r1.05(FlyBase)	X:9868601-9871879	3278	998
Obscura group
D. persimilis	XM_002028562.2	DperRS2(GCF_003286085.1)(NCBI)	NW_020825313.1:5408691-5412172	3481	993
D. pseudoobscura	not available	Dpse_4.0(GCA_000001765.3)(NCBI)	X_CM009979.1:10005074-10008550	3476	993
Drosophila subgenus
Virilis group
D. virilis	XM_015169268.1	r1.06(FlyBase)	Scaffold_13050:1562733-1567440	4707	993
D. novamexicana	XM_030712775.1	DnovRS2.1(GCA_003285875.3)(NCBI)	NW_020824881.1:38115-42236	4121	993
Repleta group
D. mojavensis	XM_015160263.1	r1.04(FlyBase)	Scaffold_6541:963786-967074	3288	991
D. hydei	XM_023313729.2	DhydRS2(GCA_003285905.2)(NCBI)	NW_022045701.1:497958-501588	3630	990
Gene annotation incomplete. Reconstructed from the best fit alignments of related species

## Sheet: Myb
Myb
Species	NCBI gene accesion number	Genome	Genome position	Gene length [bp]	Protein length [aa]
Sophophora subgenus
Melanogaster group
D. melanogaster	NM_078615.4	r6.19(FlyBase)	X:15854832-15857823	2992	657
D. yakuba	XM_002100701.2	r1.05(FlyBase)	X:9940455-9943194	2739	661
Obscura group
D. persimilis	XM_002028447.2	DperRS2(GCF_003286085.1)(NCBI)	NW_020825317.1:418447-421284	2837	670
D. pseudoobscura	XM_001352340.3	Dpse_4.0(GCA_000001765.3)(NCBI)	X_CM009979.1:797707-799788	2835	670
Drosophila subgenus
Virilis group
D. virilis	XM_002058765.2	r1.06(FlyBase)	Scaffold_13050:1760222-1763100	2878	696
D. novamexicana	XM_030712615.1	DnovRS2.1(GCA_003285875.3)(NCBI)	NW_020824873.1:321807-324710	2903	704
Repleta group
D. mojavensis	XM_015160277.1	r1.04(FlyBase)	Scaffold_6541:1606528-1610967	4439	695
D. hydei	XM_023311418.1	DhydRS2(GCA_003285905.2)(NCBI)	NW_022045701.1:1710493-1713153	2660	696
ORF defective. Amino acid sequence reconstructed from the best fit alignments to related species
Gene annotation incomplete. Reconstructed from the best fit alignments of related species

## Sheet: Ranbp16
Ranbp16
Species	NCBI gene accesion number	Genome	Genome position	Gene length [bp]	Protein length [aa]
Sophophora subgenus
Melanogaster group
D. melanogaster	NM_001201668.2	r6.19 (FlyBase)	X:15927185-15933867	6491	1080
D. yakuba	XM_015190459.1	r1.05 (FlyBase)	X:10012484-10018584	6100	1080
Obscura group
D. persimilis	XM_026992560.1	DperRS2(GCF_003286085.1)(NCBI)	NW_020825348.1:576295-635354	59059	988
D. pseudoobscura	not available	Dpse_4.0(GCA_000001765.3)(NCBI)	X_CM009979.1:10325226-10355739	80757	988
Drosophila subgenus
Virilis group
D. virilis	XM_002058767.2	r1.06 (FlyBase)	Scaffold_13050:1883060-1933040	49980	1058
D. novamexicana	XM_030712614.1	DnovRS2.1(GCA_003285875.3)(NCBI)	NW_020824873.1:74766-185877	111111	1096
Repleta group
D. mojavensis	XM_002012278.2	r1.04 (FlyBase)	Scaffold_6541:1487815-1520872	33057	1094
D. hydei	XM_030223738.1	DhydRS2(GCA_003285905.2)(NCBI)	NW_022045701.1:1209441-1224643	15202	1094
ORF defective. Amino acid sequence reconstructed from the best fit alignments to related species
Gene annotation incomplete. Reconstructed from the best fit alignments of related species
